# Supplementary material for: Structure, composition, and roles of the Toxoplasma gondii oocyst and sporocyst walls
Source: Cell Surf. 2018 Dec 19;5:100016. doi: 10.1016/j.tcsw.2018.100016 (PMC7389338; doi:10.1016/j.tcsw.2018.100016)
Supplement: Supplementary data 6 [file mmc6.xls]

## Sheet: Feuil1
Wall	Layer	Reagent	Name	Target	Application	Reference
Oocyst	Outer	Dye	Auramine-O	Mycolic acid	Microscopy	Bushkin et al. mBio 2013
Sporocyst	Outer	Dye	Auramine-O	Mycolic acid	Microscopy	Bushkin et al. mBio 2013
Oocyst	Inner	Lectin	Dectin-1	beta-1,3-glucan	Microscopy	Bushkin et al. mBio 2012
Oocyst	Inner	Lectin	Maclura pomifera	alpha-GalNAc	Microscopy	Bushkin et al. mBio 2012
Sporocyst	Outer	Lectin	Maclura pomifera	alpha-GalNAc	Microscopy	Bushkin et al. mBio 2012
Oocyst	Outer	Polyclonal antibody	Mouse anti-TgOWP1	TgOWP1	Microscopy	Possenti et al., IJP 2010
Oocyst	Outer	Polyclonal antibody	Mouse anti-TgOWP2	TgOWP2	Microscopy	Possenti et al., IJP 2010
Sporocyst	Outer	Monoclonal antibody	Mouse IgG K8/15-15	Unknwon	Microscopy	Gondim et al., ExpPara 2016
Oocyst	Outer	Monoclonal antibody	Mouse IgM 1G12	TgOWP3	Microscopy	Possenti et al., IJP 2010
Oocyst	Outer	Monoclonal antibody	Mouse IgM 3G4	Unknown	Microscopy, magnetic separation	Dumetre et al., JMicroMeth 2005
Sporocyst	Outer	Monoclonal antibody	Mouse IgM 3G4	Unknown	Microscopy, magnetic separation	Dumetre et al., JMicroMeth 2005
Oocyst	Inner	Monoclonal antibody	Mouse IgM 4B6	Unknown	Microscopy, magnetic separation	Dumetre et al., JMicroMeth 2005
Sporocyst	Outer	Monoclonal antibody	Mouse IgM 4B6	Unknown	Microscopy, magnetic separation	Dumetre et al., JMicroMeth 2005
Oocyst	Inner	Polyclonal antibody	Rabbit anti-beta-1,3-glucan	beta-1,3-glucan	Microscopy	Bushkin et al. mBio 2012
Oocyst	Inner	Polyclonal antibody	Rabbit anti-glucan hydrolase	Glucan hydrolase (GBD)	Microscopy	Bushkin et al. mBio 2012
Oocyst	Inner	Lectin	Ulex europaeus agglutinin 1	alpha-Fucose	Microscopy	Samuelson et al. EukCell 2013
Oocyst	Outer	Lectin	Wheat germ agglutinin	GlcNAc	Microscopy, magnetic separation	Harito et al. ExpParasitol 2016
Oocyst	?	Polyclonal antibody	Mouse anti-TgOWP8	TgOWP8	Microscopy	Salman et al. Parasitol Int 2017
Oocyst	?	Polyclonal antibody	Mouse anti-TgOWP7	TgOWP7	Microscopy	Salman et al. Parasitol Int 2017
Oocyst	Outer	Monoclonal antibody	Mouse IgG2b	Tg25.22 peptide (part of TgOWP2)	Microscopy, magnetic separation	Patent US 2018/0017557 A1 Fritz and Conrad 2018
Oocyst	Outer	Monoclonal antibody	Mouse IgM	TyRP1.13	Microscopy, magnetic separation	Patent US 2018/0017557 A1 Fritz and Conrad 2018
Oocyst	Inner?	Lectin	Aleuria aurantia	alpha-Fucose	Microscopy	Bandini et al. PNAS 2016
