# Supplementary material for: Structure, composition, and roles of the Toxoplasma gondii oocyst and sporocyst walls
Source: Cell Surf. 2018 Dec 19;5:100016. doi: 10.1016/j.tcsw.2018.100016 (PMC7389338; doi:10.1016/j.tcsw.2018.100016)
Supplement: Supplementary data 7 [file mmc7.xml]

<?xml version="1.0" encoding="UTF-8" standalone="no"?><data:data><datasets><author>aurelien.dumetre@univ-amu.fr</author><type>0</type><dataset><value>1</value><reason>No data was used for the research described in the article</reason><comments/></dataset></datasets></data:data>
